# Supplementary material for: Self-Healing Oxalamide Organogelators of Vegetable Oil
Source: Gels. 2023 Aug 29;9(9):699. doi: 10.3390/gels9090699 (PMC10528235; doi:10.3390/gels9090699)
Supplement: Supplementary file 1 [file gels-09-00699-s001.zip]

Archive with 1 entries (1 files):
- gels-2539553-supplementary.pdf
